# Supplementary material for: Monitoring HPV Prevalence and Risk Cofactors for Abnormal Cytology in the Post-Vaccination Period among Croatian Women
Source: Viruses. 2024 Apr 20;16(4):642. doi: 10.3390/v16040642 (PMC11054414; doi:10.3390/v16040642)
Supplement: Supplementary file 1 [file viruses-16-00642-s001.zip]

Archive with 1 entries (1 files):
- viruses-2929910-supplementary.pdf
